# Supplementary material for: Impact of the COVID-19 Pandemic on the Incidence and Characteristics of Patients with Psychiatric Illnesses Visiting Emergency Departments in Korea
Source: J Clin Med. 2022 Jan 18;11(3):488. doi: 10.3390/jcm11030488 (PMC8836502; doi:10.3390/jcm11030488)
Supplement: Supplementary file 1 [file jcm-11-00488-s001.zip]

Archive with 1 entries (1 files):
- jcm-1520939-supplementary.pdf
